# Supplementary material for: Crown Ether Copolymerized Polyimide Film: Enhanced Mechanical, Thermal Properties and Low Dielectric Constant under High Frequency
Source: Polymers (Basel). 2024 Apr 24;16(9):1188. doi: 10.3390/polym16091188 (PMC11085621; doi:10.3390/polym16091188)
Supplement: Supplementary file 1 [file polymers-16-01188-s001.zip]

Archive with 1 entries (1 files):
- polymers-2918201-supplementary.pdf
